# Supplementary material for: AGAP2-AS1 as a prognostic biomarker in low-risk clear cell renal cell carcinoma patients with progressing disease
Source: Cancer Cell Int. 2021 Dec 20;21:690. doi: 10.1186/s12935-021-02395-9 (PMC8686242; doi:10.1186/s12935-021-02395-9)
Supplement: Supplementary file 3 — Additional file 3: Biomarker evaluation. Evaluation of the expression of individual genes or combinations of up to 10 genes as biomarkers. The best results were achieved with AGAP2-AS1, which correctly classified 23 out of 24 samples without the need for a larger gene panel. [file 12935_2021_2395_MOESM3_ESM.xlsx]

## Sheet: Ark1
Additional file 3: Biomarker evaluation
Number of features	ENSEMBL ID	Description	Number of predictions incorrect
1	ENSG00000255737	AGAP2-AS1	1
2	ENSG00000255737	AGAP2-AS1	4
	ENSG00000207088	SNORA7B
3	ENSG00000255737	AGAP2-AS1	3
	ENSG00000207088	SNORA7B
	ENSG00000200959	SNORA74A
4	ENSG00000255737	AGAP2-AS1	3
	ENSG00000207088	SNORA7B
	ENSG00000200959	SNORA74A
	ENSG00000258644	SYNJ2BP-COX16
5	ENSG00000255737	AGAP2-AS1	3
	ENSG00000200959	SNORA74A
	ENSG00000207088	SNORA7B
	ENSG00000207496	SNORA7A
	ENSG00000258644	SYNJ2BP-COX16
6	ENSG00000255737	AGAP2-AS1	3
	ENSG00000200959	SNORA74A
	ENSG00000207088	SNORA7B
	ENSG00000258644	SYNJ2BP-COX16
	ENSG00000207496	SNORA7A
	ENSG00000236090	LDHAP3
7	ENSG00000255737	AGAP2-AS1	3
	ENSG00000200959	SNORA74A
	ENSG00000207088	SNORA7B
	ENSG00000207496	SNORA7A
	ENSG00000258644	SYNJ2BP-COX16
	ENSG00000221491	SNORA2C
	ENSG00000236090	LDHAP3
8	ENSG00000255737	AGAP2-AS1	3
	ENSG00000207088	SNORA7B
	ENSG00000200959	SNORA74A
	ENSG00000258644	SYNJ2BP-COX16
	ENSG00000207496	SNORA7A
	ENSG00000236090	LDHAP3
	ENSG00000221491	SNORA2C
	ENSG00000252481	SCARNA13
9	ENSG00000255737	AGAP2-AS1	2
	ENSG00000207088	SNORA7B
	ENSG00000200959	SNORA74A
	ENSG00000207496	SNORA7A
	ENSG00000258644	SYNJ2BP-COX16
	ENSG00000221491	SNORA2C
	ENSG00000103194	USP10
	ENSG00000252481	SCARNA13
	ENSG00000236090	LDHAP3
10	ENSG00000255737	AGAP2-AS1	2
	ENSG00000207088	SNORA7B
	ENSG00000200959	SNORA74A
	ENSG00000207496	SNORA7A
	ENSG00000258644	SYNJ2BP-COX16
	ENSG00000221491	SNORA2C
	ENSG00000236090	LDHAP3
	ENSG00000103194	USP10
	ENSG00000252481	SCARNA13
	ENSG00000196993	NPIPB9
Additional file 3: Evaluation of the expression of individual genes or combinations of up to 10 genes as biomarkers. Best results were achieved with AGAP2-AS1, which correctly classified 23 out of 24 samples, without the need for a larger gene panel
